# Supplementary material for: Endogenous nicotinamide riboside metabolism protects against diet-induced liver damage
Source: Nat Commun. 2019 Sep 20;10:4291. doi: 10.1038/s41467-019-12262-x (PMC6754455; doi:10.1038/s41467-019-12262-x)
Supplement: Supplementary file 4 — Source Data [file 41467_2019_12262_MOESM4_ESM.xlsx]

## Sheet: Figure 1
a
ipPTT
	Time	NRK1 WT						NRK1 KO									AUC	NRK1 WT	NRK1 KO
	0	3.83	3.33	3.11	3.66	4.11	4.27	4	3.61	3.05	3.83	4.38	3.27	3.83				565	430
	15	9.66	7.99	7.49	7.49	7.49	7.16	7.22	6.88	6.33	7.49	8.94	6.29	6.77				649	575
	30	9.99	11.49	8.71	10.93	9.38	10.6	8.33	9.32	8.1	9.71	11.21	9.05	9.55				599	515
	45	11.43	11.27	10.38	10.1	11.77	13.82	8.94	10.38	9.27	11.1	9.99	10.16	10.38				653	573
	60	9.16	9.88	9.71	11.21	10.66	13.26	9.21	10.43	8.49	9.66	10.77	9.93	10.21				551	561
	90	8.1	8.1	8.21	8.82	8.05	11.49	7.05	8.1	7.1	8.44	8.55	6.44	9.05				760	526
	120	5.38	6.44	5.66	7.99	6.83	8.27	6.27	6.94	6.6	7.27	6.88	6.38	7.66					586
			2-way ANOVA		0.0959													T-test	0.0286476
			Linear mixed effect model (LME)		0.0959
			posthoc test (mean differences with 95% conf. intervals, between WT - KO at the same time point )									0.05 for T45
b																											T-test	Correction: Bonferroni
glycemia		NRK1 WT												NRK1 KO													p-value	adjusted p-value
	T0	9.546	8.436	9.0465	6.882	8.436	8.658	8.7135	8.1585	8.103	8.8245	7.77	9.2685	7.2705	8.0475	7.548	9.768	9.4905	8.7135	9.879	8.769	8.3805	7.104	10.7115	9.213	7.7145	0.64662	0.653086
	T6	9.7125	9.8235	7.659	8.9355	8.769	8.6025	9.7125	9.213	8.4915	8.7135	8.8245	8.9355	8.325	7.9365	7.7145	8.214	8.9355	8.88	7.437	7.992	8.0475	6.549	7.326	8.7135	9.546	0.00794404	0.0238321
	T24	6.0495	6.0495	5.9385	4.884	6.216	5.0505	5.7165	5.328	4.2735	5.4945	4.0515	4.4955	4.6065	4.773	4.995	6.216	5.1615	4.995	6.0495	4.773	5.7165	3.8295	4.6065	4.3845	5.3835	0.371375	0.562633
d	PGC1a													G6Pase
qPCR										T-test	Correction: Bonferroni												T-test	Correction: Bonferroni
	time	WT				NRK1 KO				p-value	adjusted p-value			time	WT				NRK1 KO				p-value	adjusted p-value
	T0	1.01456	0.603259	0.502031	1.88015	0.653315	0.551277	0.874088	0.105539	0.245589	0.604658			T0	0.714155	1.23055	1.03477	1.02052	0.942333	0.677977	1.24342	0.348519	0.401823	0.608762
	T6	3.173	0.481581	1.55385	0.657859	1.36685	0.3587	1.03947	0.735017	0.399114	0.604658			T6	2.34455	1.36066	1.93765		0.639186	0.900818	0.313016	0.342531	0.00584543	0.0177116
	T24	3.10771	3.77336		12.9139	3.90643	9.88917	17.2778	3.37725	0.683709	0.690546			T24	1.74027	2.42723	1.72227	4.60853	3.38536	3.80873	3.9158	1.12063	0.66311	0.669741
e
glyTT																AUC
	Time	NRK1 WT						NRK1 KO									WT	NRK1 KO
	0	4.2735	4.329	3.4965	4.218	3.885	4.2735	3.441	3.885	3.441	3.6075	4.0515	3.7185	3.885			488	410
	15	6.9375	6.9375	6.4935	6.3825	7.326	7.104	6.4935	7.215	5.8275	5.7165	8.214	6.9375	7.104			513	527
	30	10.323	10.545	10.212	9.657	9.6015	8.9355	8.9355	10.7115	9.213	10.212	11.766	9.546	9.6015			503	497
	45	11.988	10.989	11.1	11.2665	9.879	9.99	9.0465	11.0445	10.4895	11.8215	11.5995	10.8225	10.323			417	698
	60	10.101	11.2665	9.1575	9.1575	9.4905	8.547	7.548	10.2675	9.9345	12.1545	11.433	9.4905	8.7135			487	610
	90	7.1595	7.326	6.549	6.438	7.1595	6.549	5.55	7.1595	6.2715	9.6015	7.992	7.437	6.771			382	514
	120	5.883	6.66	5.106	5.4945	6.2715	5.55	6.216	5.6055	5.9385	8.436	6.327	5.7165	5.2725				447
			2-way ANOVA		0.7967												T-test	0.180583
f
respiration
		WT - Fed						NRK1 KO Fed					WT Fasted						NRK1KO Fasted
	Leak	4.3406	4.4178	5.0159	3.4907	5.109	6.7062	3.4851	2.9296	2.3518	3.5935	5.6863	6.11	5.34	5.37	6.61	5.48	7.45	4.79	4.66	4.53	4.89	2.34	4.18
	CI	32.2996	39.3676	44.9569	38.3993	40.5441	48.7811	33.4534	30.0309	25.7013	30.1367	34.5456	31.38	27.34	28.53	30.08	31.69	46.62	28.08	27.17	25.59	28.83	20.68	24.86
	CI + CII	55.9234	69.5926	77.8226	72.6387	79.4796	85.6377	55.0531	57.5665	49.222	70.7253	68.4308	69.9	63.11	65.05	68.87	75.2	90.31	54.38	55.44	48.95	55.66	43.17	58.42
	ETS	85.9616	103.706	116.214	112.052	107.965	122.825	93.5457	91.0893	73.3129	95.8094	98.12	106.65	95.36	110.6	106.05	123.83	159.12	93.67	101.31	86.45	100.36	87.22	98.37
	ETS CII	68.4542	78.593	90.1207	79.4902	78.5978	89.2564	75.4587	63.9781	62.8556	66.9687	77.6264	80.28	69.23	75.5	66.41	79.73	98.61	67.75	68.22	61.59	72.09	58.65	66.49
			2-way ANOVA			genotype					Diet
						p-value	correction multiple testing (FDR)				p-value	correction multiple testing (FDR)
					Leak	0.00202	0.00302				0.0608	0.152
					CI	0.00108	0.0027				0.00425	0.0213
					CI + CII	0.00028	0.0014				0.186	0.31
					ETS	0.00345	0.00345				0.357	0.357
					ETS CII	0.00241	0.00302				0.314	0.357

## Sheet: Figure 2
b
body	Week	NRK1 WT										NRK1 LKO
weight	8	26.69	27.82	27.24	29.87	30.72	29.2	27.57		28.16	30.52	27.79	28.06	29.1	27.72	31.74	29.86	26.83	27.9	25.57	26.92
	9	28.25	27.71	28.2	30.26	31.2	30.23	28.58		30.41	31.85	29.83	28.99	28.48	28.32	32.25	31.37	28.07	28.14	26.85	28.31
	10	29.5	27.58	29.45	30.85	31.33	30.15	27.7		30.76	34.49	29.04	29.03	28.8	30.1	31.67	33.2	28.59	27.97	26.91	29.54
	11	29.91	28.05	31.53	31.9	33.35	32.29	28.5		32.08	35.74	30.6	30.65	29.16	31.91	31.36	35.81	30.35	29.36	26.7	32.12
	12	36.76	31.07	38.22	34.97	35.98	39.38	31.47		38.16	39.11	36.93	37.61	33.86	36	36.73	42.42	35.03	35.64	30.06	36.33
	13	39.47	32.8	41.7	36.91	37.27	44.04	33.02		43.33	43.03	38.88	40	38.95	39.78	40.42	46.47	38.16	39.03	33.55	38.83
	14	44.18	36.05	45.9	38.98	41.01	48.56	35.84		46.47	45.81	44.29	43.16	42.98	44.33	43.69	49.74	42.21	43.96	37.37	42.44
	15	46.65	38.62	48.85	41.09	42.63	50.22	38.72		48.33	49.11	47.19	47.75	46.85	47.62	48.44	52.25	45.23	47.57	40.6	44.07
	16	48.39	41.02	51.33	42.8	44.91	52.77	41.29		49.33	50.14	49.24	51.5	50.14	50.55	50.39	53.12	46.57	47.97	42.51	45.14
	17	50.32	43.43	52.43	45.92	47.62	54.32	42.86		50.18	51.51	50.25	53.21	51.66	53.04	52.81	54.36	47.66	49.56	43.69	47.47
	18	51.47	46	53.24	48.7	50.17	56.48	45.36		50.68	53.57	51.78	54.31	52.88	54.55	52.9	55.04	49.4	50.97	46.3	48.92
	20	49.5	45.55	50.96	48.76	48.26	54.3	44.32		51.08	52.96	51.42	52.6	50.27	52.25	53.6	52.85	46.44	50.57	46.16	47.92
	21	50.5	47.6	51.8	50.4	49.3	55.5	46.2		51.9	53.8	52	53.8	50.5	52.7	54	53.7	48.8	50.9	47.5	48.3
	22	50.81	49.92	52.58	51.8	50.61	57.4	48.6		53.28	56.78	53.18	55.65	52.4	55.2	56.6	55.88	49.62	52.74	48.1	49.72
	23	42.98	48.25	51.18	51.62	50.64	55.15	46.51		51.49	53.35	51.54	53.45	50.86	54.08	54.75	54.14	47.94	50.49	47.72	48.09
	24	41.72	48.51	51.9	51.32	51	55.07	46.92			55.08	53.36	55.91	53.28	55.02	56.69	54.51	48.97	50.17	48.12	48.34
	25	44.22	49.91	52.8	53.28	51.59	58	49.07			56.48	54.62	56.81	55.15	56.53	56.78	56.94	50.42	52.58	49.18	49.44
	26	47.49	47.39	53.67	51.73	51.15	58.72	47.91			55.69	53.32	57.06	53.34	56.39	56.82	56.56	49.19	51.92	46.98	49.01
	27	51.08	49.94	55.58	54.96	51.91	59.81	49.88			55.78	52.94	58.76	55.4	57.62	57.29	57.36	50.52	53.94	49.7	50.65
		2-way ANOVA		0.5025
body composition
		Lean mass										Fat mass
	NRK1 Ctrl	30.06	28.09	29.6	30.87	31.74	31.48	28.73		31.32	32.51	21.35	17.85	23.73	17.86	18.65	25.28	16.42		19.5	20.62
	NRK1 LKO	31.87	31.81	32.55	34.69	30.8	32.3	29.92	30.24	27.8	29.32	20.19	22.42	20.26	19.96	22.13	22.49	19.43	20.86	18.49	19.42
										T-test	0.431999									T-test	0.684466
c
food intake		WT	NRK1 LKO
		1.66	1.51
		1.2	2.1
		1.16	2.12
		1.72	1.96
		1.12	1.53
		1.82	0.96
		0.67	1.05
		2.04	2.22
		1.66	2.23
			1.88
		T-test	0.160508
d					NRK1 Ctrl HFD									NRK1 LKO HFD										T-tests
activity				light phase	100.667	63.6667	108.278	66	77.1111	58.8333	93.6111	76.2778	191.944	36.5556	86.0556	83	451.944	185.778	44	14.1667	142.5	108.667	84.1111	0.353973
				dark phase	156.667	204.333	395.056	323.778	118.222	115.056	150.222	464.222	136.944	73.3333	482.611	358.278	400.778	136.111	124.167	46.5556	328.667	167.667	158.556	0.84896
e		NRK1 Ctrl HFD	NRK1 LKO HFD
glycemia
		10.1565	8.658
		9.657	9.99
		11.5995	7.8255
		11.8215	7.9365
		9.8235	8.2695
		11.211	8.9355
		11.1	10.3785
			7.77
			9.2685
		T-test	0.000747455
f
ipGTT		Time	NRK1 Ctrl HFD								NRK1 LKO HFD														AUC	WT	NRK1 LKO
		0	7.0485	7.548	7.3815	8.88	7.1595	6.882	6.327	7.3815	7.9365	5.7165	6.3825	8.2695	7.4925	6.8265	7.77	9.213	6.9375	8.658						2068	3711
		15	21.8115	22.5885	19.98	26.2515	23.0325	14.208	17.538	23.3655	22.311	21.312	16.3725	21.8115	21.09	16.872	22.5885	25.5855	21.978	24.309						1313	3837
		30	23.2545	31.191	24.9195	33.3	25.974	18.981	21.1455	27.306	31.635	24.864	13.542	30.6915	28.9155	32.301	23.532	33.3	24.975	28.638						3178	2359
		45	19.758	29.415	28.6935	32.6895	33.3	21.534	19.7025	33.3	33.3	26.5845	15.9285	33.189	33.3	29.5815	22.422	33.3	24.642	29.526						2658	3984
		60	23.643	28.416	25.641	29.748	33.3	21.9225	20.8125	30.969	29.859	32.3565	18.4815	33.3	33.3	33.3	23.0325	33.3	27.6945	29.637						2972	3566
		90	21.645	26.8065	22.533	27.861	33.3	25.9185	21.645	30.4695	31.635	32.0235	20.868	33.3	33.1335	33.3	21.8115	33.3	23.421	32.19						3719	4198
		120	18.5925	25.863	21.9225	24.087	28.6935	19.8135	21.09	22.8105	30.1365	27.417	26.4735	33.3	27.972	33.3	20.2575	33.0225	23.199	27.639						2341	2257
		150	14.208	24.42	20.7015	21.3675	25.53	18.9255	20.424	20.3685	28.5825	28.638	23.0325	32.2455	24.198	33.3	18.3705	26.529	20.424	30.414						2423	3737
		180	9.7125	18.7035	19.7025	16.761	22.977	18.315	18.3705	17.8155	25.9185	24.087	16.3725	27.3615	20.0355	29.859	15.873	27.2505	14.0415	28.2495						3160	2722
				2-way ANOVA		0.11																					3541
																										T-test	0.0336965
g
ipITT		Time	NRK1 Ctrl HFD									NRK1 LKO HFD													AUC	WT	NRK1 LKO
		0	11.544	12.099	12.21	12.7095	13.209	11.2665	12.1545	11.322	12.2655	11.433	11.0445	11.2665	12.654	10.7115	12.2655	11.9325	11.877	12.5985						477	47.5
		15	11.322	10.2675	10.2675	13.4865	12.0435	13.0425	12.876	11.322	13.209	14.652	13.7085	12.543	13.209	11.3775	10.878	11.5995	9.9345	12.9315						558.2	169
		30	8.1585	7.104	7.2705	9.768	9.324	9.2685	8.1585	7.3815	9.657	11.766	10.0455	10.323	11.988	9.6015	8.0475	9.6015	7.992	8.991						451.6	257.2
		45	7.0485	6.4935	6.993	8.436	9.213	8.8245	7.0485	6.8265	8.325	9.324	9.879	9.324	11.0445	8.769	7.7145	8.769	6.771	8.325						385.9	213.1
		60	6.438	5.9385	7.4925	8.214	8.547	7.9365	6.2715	6.2715	8.88	9.768	8.3805	8.2695	9.99	8.6025	7.326	8.103	6.8265	8.103						391.3	137.4
		90	5.9385	6.66	8.325	8.3805	9.657	7.881	6.882	6.6045	8.991	10.434	8.1585	7.548	9.435	9.2685	8.0475	8.658	6.66	8.436						259.7	444.1
		120	6.7155	7.437	9.0465	8.8245	10.2675	8.3805	8.0475	7.104	9.546	11.322	9.0465	7.659	10.6005	9.99	8.658	9.435	7.326	9.1575						477.9	309.3
				2-way ANOVA		0.1217																				445	502.4
																										299.3	390.9
																											64.1
																										T-test	0.0148615

## Sheet: Figure 3
a
liver		NRK1 WT LFD								NRK1 LKO LFD								NRK1 WT HFD							NRK1 LKO HFD
weight	Liver	1.811	1.9702	1.9605	2.1732	2.0324	1.6827	1.6181	1.7195	2.2786	1.4645	1.541	1.7605	1.7488	1.7691	2.1442	1.4053	2.988	3.2144	2.7917	3.0883	2.3865	2.9664	3.3292	3.1449	4.2382	3.8156	3.7227	4.3435	3.0474	2.9775	3.1704	4.0309	2.7217
																T-test	0.422679																T-test	0.0358023
b	LFD		HFD
TG content	Ctrl	NRK1 LKO	Ctrl	NRK1 LKO
	19.04	21.44	71.36	119.81
	29.76	24.78	82.81	96.87
	16.41	17.76	96.01	85.49
	16.89	20.94	77.6	117.87
	17.97	15.48	71.57	84.78
	22.07	24.43	72.93	83.02
	21.41	26.68	84.39	78.45
	24.31	17.22	88.7	95.17
				134.45
	T-test	0.959972	T-test	0.0255268
d
qPCR		NRK1 Ctrl								NRK1 LKO										T-test
	Ppar	0.372639	0.852794	1.83223	1.10935	0.747125		1.92676	1.10081	0.440445	1.93345		1.14212	2.40853	3.38381	0.810203	1.76972	1.33463	1.76768	0.188594
	Srepbc	0.757543	1.1728	0.879013	1.02848	1.41798	0.789072	1.35494	0.884659	0.86131	1.00557	1.08458	1.01352	1.00663	0.717098	0.82799	0.776836	0.741439	1.0636	0.19978
	Fas	1.09974	0.588323	0.982307	1.00329	0.583408	1.08095	1.54718	1.03661	1.4408	1.51719	1.26177	0.83152	1.55768	1.96875	0.80537	1.64932	1.26302	0.910136	0.0650451
	Hmgcr	1.09478	0.893884	1.53793	1.02149	0.631383	1.02694	1.10669	0.923323	0.828645	1.0439	1.08168	0.983455	0.923795	2.13356	0.929775	1.5811	1.11124	1.02333	0.419377
	Scd1		0.732538	1.2663	1.09221	0.650943	1.08811	1.4927	0.953961	0.615389	1.34783	1.9723	1.68677	1.59667	1.32143	1.25345	1.02671	0.798011	1.16052	0.207134
	Lxr	1.15219	0.954036	0.786968	1.06013	0.788066	0.998578	1.0675	1.31862	1.02132	0.817843	0.817961	0.988801	0.999207	1.1107	1.11154	1.31829	1.10537	1.10108	0.764773
	Ppar	1.30078	1.0449	0.809793	0.83473	0.838351	0.967617	1.18549	1.16754	0.900119	0.7773	0.619977	0.994001	0.489828	1.09264	1.12004	1.16636	0.997156	1.32895	0.528501
	Ldlr	0.894447	0.696922	1.32783	0.858011	0.952023	0.73157	1.438	1.10119	1.12824	1.5095	1.438	1.99179	1.56273	1.74602	1.0098	1.39868	1.2826	1.35573	0.00408155
	Lrp	0.890532	0.777945	0.872205	0.902963	1.07381	0.777945	1.37339	1.33121	1.79968	1.4169	1.2594	2.69959	2.30176	1.65604	1.31744	0.957762	1.2081	1.31288	0.0108671
	ApoB	1.73538	1.51074	1.12136	1.03186	0.795677	0.611428	0.596773	0.596773	1.12526	0.852785	0.898291	0.892086	0.838135	0.861698	0.64629	0.678422	0.795677	0.841044	0.293909
	ApoE	1.35145	0.803577	0.972323	1.01011	0.820462	1.10919	1.14037	0.792514	2.86693	1.34677	1.32364	1.57954	1.25659	1.07513	1.01011	0.806367	2.39414	2.76927	0.0325697
	Mttp1	0.905812	0.785827	0.881042	0.890251	0.924845	0.853985	1.44121	1.31703	1.12684	1.05503	0.636081	0.816363	1.34005	0.881042	1.00158	0.622991	0.998119	1.02263	0.651346
	Cd36	1.16911	0.812482	1.20198	0.795761	0.622181	1.548	0.923643	0.92685	2.00056	1.82818	1.89265	1.4294	1.67065	2.33012	1.1332	0.996821	2.63976	3.17203	0.00261793
e
RER			NRK1 WT									NRK1 LKO
		Date/Time	456	459	462	463	464	467	470	484	478	457	458	460	461	465	466	468	469	485	486
			0.738	0.727	0.706	0.722	0.72	0.794	0.732	0.773	0.765	0.719	0.752	0.764	0.743	0.758	0.738	0.749	0.729	0.786	0.741
			0.729	0.742	0.726	0.72	0.716	0.775	0.762	0.777	0.788	0.777	0.763	0.738	0.763	0.781	0.723	0.751	0.751	0.811	0.734
			0.764	0.752	0.746	0.751	0.821	0.748	0.733	0.769	0.792	0.765	0.782	0.734	0.72	0.796	0.737	0.734	0.794	0.795	0.727
			0.832	0.746	0.768	0.738	0.766	0.799	0.742	0.829	0.813	0.762	0.803	0.746	0.816	0.818	0.752	0.749	0.814	0.767	0.728
			0.798	0.739	0.743	0.764	0.73	0.718	0.729	0.783	0.833	0.72	0.762	0.738	0.739	0.789	0.737	0.747	0.791	0.824	0.732
		light phase	0.751	0.78	0.767	0.747	0.762	0.749	0.723	0.792	0.815	0.767	0.795	0.749	0.786	0.764	0.742	0.75	0.812	0.82	0.783
			0.764	0.743	0.75	0.759	0.719	0.738	0.728	0.787	0.819	0.74	0.792	0.768	0.761	0.833	0.746	0.751	0.768	0.782	0.768
			0.772	0.73	0.759	0.726	0.735	0.738	0.738	0.798	0.81	0.772	0.802	0.77	0.753	0.824	0.755	0.762	0.772	0.802	0.758
			0.737	0.828	0.773	0.739	0.771	0.748	0.737	0.79	0.765	0.74	0.768	0.763	0.761	0.782	0.758	0.76	0.887	0.771	0.754
			0.747	0.75	0.798	0.809	0.723	0.753	0.745	0.8	0.779	0.716	0.8	0.777	0.762	0.79	0.729	0.733	0.777	0.798	0.753
			0.739	0.79	0.75	0.793	0.766	0.777	0.732	0.778	0.773	0.756	0.807	0.788	0.741	0.803	0.773	0.762	0.78	0.832	0.762
			0.798	0.737	0.726	0.742	0.791	0.772	0.722	0.772	0.781	0.808	0.763	0.753	0.782	0.811	0.743	0.75	0.825	0.78	0.776
			0.734	0.793	0.781	0.766	0.779	0.76	0.76	0.83	0.854	0.766	0.777	0.793	0.759	0.822	0.742	0.765	0.795	0.787	0.749
			0.728	0.79	0.748	0.817	0.751	0.719	0.734	0.757	0.789	0.753	0.82	0.792	0.757	0.797	0.749	0.762	0.843	0.763	0.749
			0.746	0.747	0.743	0.793	0.757	0.716	0.719	0.789	0.775	0.754	0.839	0.821	0.743	0.785	0.74	0.747	0.792	0.796	0.77
			0.725	0.805	0.741	0.809	0.817	0.738	0.727	0.766	0.737	0.776	0.797	0.775	0.739	0.753	0.755	0.787	0.796	0.755	0.75
			0.717	0.724	0.756	0.729	0.72	0.767	0.715	0.806	0.758	0.781	0.819	0.79	0.77	0.795	0.765	0.78	0.801	0.76	0.746
			0.729	0.724	0.713	0.733	0.761	0.784	0.748	0.726	0.777	0.779	0.835	0.806	0.784	0.756	0.757	0.758	0.82	0.769	0.732
			0.715	0.741	0.762	0.788	0.722	0.737	0.737	0.824	0.74	0.783	0.819	0.809	0.752	0.743	0.744	0.763	0.763	0.747	0.769
		dark phase	0.713	0.746	0.725	0.785	0.781	0.776	0.725	0.772	0.786	0.775	0.783	0.781	0.743	0.735	0.753	0.763	0.78	0.747	0.763
			0.767	0.747	0.743	0.755	0.752	0.752	0.707	0.777	0.73	0.766	0.79	0.796	0.765	0.734	0.725	0.748	0.798	0.79	0.758
			0.712	0.751	0.737	0.818	0.748	0.785	0.745	0.749	0.799	0.8	0.78	0.775	0.744	0.767	0.75	0.764	0.773	0.773	0.747
			0.723	0.738	0.731	0.768	0.768	0.802	0.707	0.781	0.735	0.792	0.774	0.743	0.748	0.718	0.75	0.749	0.792	0.743	0.777
			0.729	0.72	0.749	0.8	0.718	0.757	0.74	0.783	0.748	0.765	0.79	0.787	0.759	0.779	0.732	0.767	0.774	0.747	0.775
			0.762	0.722	0.751	0.736	0.746	0.783	0.734	0.753	0.747	0.793	0.79	0.757	0.771	0.728	0.755	0.816	0.789	0.733	0.759
			0.753	0.764	0.741	0.771	0.733	0.755	0.709	0.786	0.8	0.786	0.752	0.816	0.758	0.73	0.745	0.761	0.802	0.742	0.822
			0.736	0.725	0.749	0.761	0.745	0.8	0.723	0.778	0.738	0.785	0.794	0.747	0.752	0.761	0.743	0.739	0.75	0.778	0.762
			0.752	0.74	0.744	0.736	0.732	0.728	0.737	0.745	0.766	0.757	0.823	0.768	0.788	0.727	0.745	0.756	0.794	0.782	0.759
			0.724	0.729	0.76	0.783	0.725	0.773	0.73	0.797	0.78	0.8	0.805	0.825	0.811	0.737	0.751	0.745	0.759	0.761	0.768
			0.739	0.748	0.761	0.779	0.752	0.785	0.738	0.788	0.74	0.783	0.815	0.765	0.759	0.762	0.767	0.744	0.773	0.773	0.784
			0.743	0.75	0.7	0.723	0.755	0.758	0.76	0.748	0.784	0.734	0.77	0.748	0.787	0.747	0.755	0.756	0.814	0.75	0.772
			0.74	0.721	0.724	0.723	0.749	0.781	0.754	0.776	0.74	0.79	0.788	0.738	0.741	0.732	0.774	0.758	0.785	0.748	0.793
			0.732	0.723	0.724	0.736	0.749	0.743	0.737	0.789	0.747	0.766	0.767	0.802	0.775	0.734	0.741	0.749	0.753	0.753	0.785
		light phase	0.733	0.723	0.725	0.727	0.725	0.764	0.77	0.806	0.773	0.748	0.776	0.733	0.802	0.742	0.778	0.788	0.831	0.757	0.757
			0.756	0.725	0.733	0.786	0.795	0.74	0.736	0.771	0.751	0.729	0.774	0.785	0.795	0.772	0.725	0.741	0.777	0.74	0.752
			0.737	0.727	0.732	0.751	0.74	0.752	0.728	0.791	0.751	0.75	0.788	0.761	0.767	0.739	0.743	0.758	0.759	0.764	0.824
			0.736	0.747	0.758	0.767	0.715	0.739	0.741	0.775	0.761	0.721	0.749	0.758	0.782	0.755	0.736	0.747	0.81	0.769	0.809
				2-way ANOVA		dark phase		0.046
						light phase		0.1462
f
lipid oxidation
			NRK1 WT									NRK1 LKO
		Date/Time	456	459	462	463	464	467	470	484	478	457	458	460	461	465	466	468	469	485	486
			1664.31	1807.95	1465.98	1528.25	1488.93	1821.94	1916.78	899.89	1348.6	1592.6	1026.44	1687.41	1321.03	1703.87	1451.32	1508.19	895.258	1760.58	1493.34
			2016.04	1807.95	1493.01	1003.9	1605.09	1750.03	2030.16	1180.94	1224.75	1576.32	1177.56	1793.21	1518	1749.76	1531	1508.19	1199.31	1513.04	1512.84
		light phase	1821.59	1657.51	1408.9	1454.47	1298.85	1977.77	1924.69	1037.71	1431.17	1226.33	1291.61	1530.06	1286.89	1884.58	1471.24	1508.19	1351.33	1412.92	1691.15
			1306.85	1745.04	1192.61	1451.83	1502.13	1806.96	1898.33	1124.19	1241.26	1446.09	1203.22	1551.77	1378.81	1503.08	1351.72	1546.79	1292.21	1638.2	1306.67
			1641.43	1682.13	1357.83	1551.96	1499.49	1756.02	1929.97	1070.14	1169.71	1337.57	1197.52	1489.37	1313.15	1422.76	1371.64	1397.9	1309.1	1496.36	1593.64
			1798.71	1370.32	1300.75	1472.91	1517.97	1429.39	1676.86	1183.64	1117.41	1410.82	1291.61	1627.73	1523.25	1738.29	1556.61	1480.61	715.08	1841.24	1886.18
			1547.06	1755.98	1291.74	1230.5	1620.93	1815.95	1724.31	1048.52	1318.33	1549.19	1163.3	1795.93	1502.24	1669.45	1573.68	1585.39	1275.32	1768.93	1529.56
			1029.47	1496.14	1369.85	1277.93	1475.73	1732.05	1861.42	1226.88	1508.23	1364.7	1131.94	1649.43	1468.1	1666.58	1582.22	1464.07	1531.51	1532.51	1643.79
			1947.41	1873.59	1670.25	1549.32	1412.37	2040.7	1980.06	1437.66	1392.64	1296.87	1380	1662.99	1305.27	1821.48	1733.04	1635.02	1311.92	1894.09	1660.51
			1884.5	1903.68	1637.21	1475.55	1813.64	1905.85	2262.17	1329.57	1359.61	1587.18	1559.62	1706.4	1809.52	1913.27	1807.03	1805.96	1362.59	2060.97	1755.23
			1835.89	1690.34	1832.47	1346.44	1948.28	2172.55	2293.81	1575.48	1976.12	1641.44	1191.82	1568.04	1864.67	2174.3	1809.88	1643.29	1112.03	1988.65	1983.69
			2110.41	2103.35	1889.55	1349.07	1549.65	2172.55	2074.98	1189.04	1921.07	1636.01	1083.47	1551.77	1893.56	1962.03	1798.5	1662.59	1410.45	1813.43	1927.97
			1312.57	2054.11	2174.93	1683.7	1412.37	1890.87	2251.63	1748.43	1833	1682.14	1200.37	1744.38	1712.35	2102.59	2063.15	1408.93	1303.47	2038.72	2187.08
			1243.94	2119.76	1865.51	1681.07	1747.64	2007.74	2214.72	1478.2	1453.19	1375.55	1263.1	1812.2	1462.85	1984.98	1690.36	1549.54	1264.06	2124.94	1922.4
			1561.36	2158.05	1742.35	1704.78	1726.52	1902.85	2217.35	1545.76	1750.43	1652.29	1134.79	1719.96	1525.88	2188.64	1826.95	1726	1328.81	2055.4	1905.68
			1378.34	2114.29	1982.67	1567.77	1602.45	1926.83	2085.52	1199.85	1634.84	1372.84	1245.99	1649.43	1539.01	2191.51	1619.22	1472.34	1480.84	2044.28	1719.02
		dark phase	1172.45	2081.46	1595.15	1673.17	1531.17	1753.02	2293.81	1567.38	1615.57	1326.72	1360.04	1820.34	1615.18	1893.19	1895.25	1703.95	1393.56	1874.62	1649.36
			1861.62	2097.88	1393.88	1409.67	1380.69	1914.84	2272.72	1521.44	1632.08	1220.9	1137.64	1668.42	1609.92	1755.5	1781.42	1800.45	1334.44	1874.62	1785.88
			1604.26	1868.12	1315.77	1299.01	1731.8	1806.96	2159.35	1348.48	1310.07	1391.83	1482.64	1679.27	1470.73	2073.9	1752.96	1712.22	1542.77	1974.74	1688.37
			1283.98	2614.82	1625.19	1620.47	1684.28	1561.24	2183.08	1372.81	1381.63	1364.7	1419.91	1692.84	1510.12	1930.48	1613.52	1590.9	1328.81	2113.81	1838.82
			1718.64	2075.99	1814.44	1393.87	1628.85	1774	1974.79	1251.2	1552.27	1364.7	1494.05	1706.4	1447.09	2019.4	1698.9	1615.72	1351.33	2175	1565.78
			2250.53	2095.14	1592.15	1612.56	1441.41	1827.94	2093.43	1661.96	1513.74	1291.45	1382.85	1752.52	1599.42	1962.03	1616.37	1726	1323.18	2172.22	1590.86
			1976.01	2007.62	1784.4	1570.4	1792.52	1890.87	2264.81	1372.81	1428.42	1299.59	1565.33	1492.08	1533.76	1901.79	1641.98	1629.5	1266.87	1963.62	810.751
			1667.17	2177.2	1760.37	1715.32	1898.12	1998.75	2088.16	1240.39	1428.42	1503.07	1223.18	1991.25	1518	1873.11	1832.64	1783.9	1514.62	1846.8	1724.59
			1704.34	2168.99	1526.06	1646.82	1536.45	1893.86	2293.81	1599.8	1332.09	1660.43	1177.56	1793.21	1381.43	1853.03	1567.99	2007.24	1385.12	1980.31	1593.64
			1189.61	2237.37	1763.38	1691.61	1607.73	1803.97	2552.2	1102.57	1505.48	1399.97	1388.55	1443.25	1491.74	1901.79	1531	1894.19	1658.2	2027.59	1888.97
			1289.7	1873.59	2069.79	1459.74	1906.04	1666.12	2452.01	1543.05	1433.92	1812.36	1388.55	1901.73	1523.25	2151.35	1602.14	1888.68	1100.77	2030.37	1484.98
			2018.9	1999.41	1655.23	1541.42	1486.29	1812.95	2312.27	1280.92	1455.94	1492.22	1277.35	1679.27	1554.77	2002.19	1337.49	1422.71	903.704	1966.4	1398.62
			1732.94	2097.88	1553.09	1612.56	1438.77	1675.11	1972.15	967.449	1400.9	1307.72	1411.36	1801.35	1391.94	1850.16	1434.24	1356.54	1264.06	1919.12	1459.91
			1181.03	1903.68	1417.91	1659.99	1623.57	1908.85	2117.16	1172.83	1260.53	1367.41	1271.65	1394.42	1286.89	1741.16	1548.07	1510.94	1261.24	1818.99	1278.81
		light phase	852.171	1780.6	1556.1	1559.86	1401.81	1708.07	1974.79	967.449	1461.44	1343	1123.39	1833.91	1273.76	1663.71	1425.71	1262.79	1021.95	1877.4	1192.44
			1898.8	1993.94	1423.92	1428.12	1285.65	1851.91	1956.33	1121.48	1310.07	1245.32	1129.09	1508.36	1281.63	1663.71	1522.46	1535.76	1230.28	1921.9	1167.37
			1815.87	1794.27	1453.96	1478.18	1436.13	1606.19	1937.88	1078.25	1266.04	1389.12	1203.22	1611.45	1300.02	1695.26	1340.33	1533	1297.84	1777.27	1340.11
				2-way ANOVA		dark phase		0.3914
						light phase		0.5444
g		low Glc		High Glc
palmitate oxidation		WT	KO	WT	KO
		2.64	1.11	1.57	1.03
		1.93	0.93	1.54	1.25
		1.22	0.98	0.25	0.72
		1.04	1.13	0.8	0.69
		0.94	0.74	0.49	0.63
		0.76	0.47	0.86	0.41
		0.54	0.22	0.69	0.76
		1.35	0.89	0.71	0.52
		0.72	0.96	0.5	0.43
		2.12	0.67	0.78	0.91
		0.87	1.17	0.82	0.83
		1.2	0.93	0.58	1.05
		T-test	0.0450729	T-test	0.827326
h
palmitate oxidation
	WT											NRK1 KO									T-test
	10.3056	9.2011	6.73558	6.88635	7.09371	9.72156	6.54787	3.68534	4.46487	6.17474	4.77077	2.92762	4.1606	4.67777	2.91802	8.80816	2.70919	2.45048	2.96432	5.16224	0.00832275
i
qPCR		NRK1 Ctrl								NRK1 LKO								T-test
	Lcad	0.813	1.043	1.151	1.063	0.932	1.211	0.972	0.816	0.736	0.873	1.151	1.236	0.965	1.13		0.972	0.915938
	Mcad	1.163	1.143	1.122	0.927	0.818	0.948	0.896	0.982	0.871	0.967	0.821	0.978	0.75	0.867	0.934	0.841	0.0377663
	Cpt1b	0.658	0.896	1.168	0.812	1.049	1.486	0.952	0.977	0.717	0.864	1.057	1.012	1.105		0.956	1.652	0.716135
	Cpt2	1.06	0.989	1.019	1.005	0.808	0.727	1.212	1.181	0.741	0.934	0.627	0.885	0.696	0.742	0.788	0.775	0.00506946

## Sheet: Figure 4
a
ALT/AST levels			ALT				AST
			LFD		HFD		LFD		HFD
			Ctrl	KO	Ctrl	KO	Ctrl	KO	Ctrl	KO
			71	108	65	211	84	190	66	140
			96	58	154	304	193	113	110	174
			58	37	171	248	78	186	125	191
			34	33	180	311	49	84	149	171
			90	54	103	342	122	76	73	213
			126	136	149	190	124	80	102	140
			68	37	308	288	173	161	235	202
						274		95		192
			T-test	0.555292	T-test	0.00576587	T-test	0.833609	T-test	0.0298391
c
qPCR		NRK1 Ctrl								NRK1 LKO										T-tests
	MCP1	0.632487	0.614958	1.23688	1.5115	0.652767	1.32658	1.645		0.694266	1.90306	4.58846	0.97044	2.67671	2.64503	3.40687	1.66715	1.51112		0.0363696
	IL-1	0.765879	0.760588	1.29476	0.842465	0.680746	0.860166	1.1791			1.03003	1.61629	1.39977	1.63885	1.65312	0.858677	0.971097			0.0270025
	ICAM	0.642873	0.949393	1.17102	0.971147	0.843125	1.21214	1.45137		0.948736	2.40744	1.36222	1.55631	2.29752	0.96124	1.93186	1.08123	1.31746		0.0439962
	TNF	0.894202	0.440946	0.604441	0.808698	0.781151	1.43264	1.34599	1.69193	1.25586	1.04151	2.84548	1.11626	2.04015	2.11942	0.718805	1.69193	4.93713	5.38398	0.0419416
	CXCL10	0.732307	0.660675	1.14003	1.20581	0.764347	1.56081	1.19827	1.06701	0.872568	1.44868	2.37457	0.819207	2.40252	1.28027	1.83056	1.25385	1.43447		0.0513713
	VCAM	0.942307	0.809061	1.3199	0.735584	0.724326	0.924694	1.61808		1.009	2.65032	1.09903	1.38208	2.80811	1.17539	1.8019	1.29001	0.902476		0.0760825
	coll1	0.372639	0.852794	1.83223	1.10935	0.747125	1.92676	1.10081		1.93345	1.14212	2.40853	3.38381	2.13	1.33463	1.76768				0.0286449
	SMA	0.598956	0.519526	1.35056	1.71969	0.953982	1.24068	1.22806		1.7492	1.96777	0.597672	1.7496	2.4431	2.9178	0.971978	3.1019	1.2379		0.0465318
	PAI-1	0.49569	0.746121	1.66668	1.33703	0.726169	1.48353	1.17665		0.750755	1.80152	3.61266	1.94564	1.7959	2.77303	1.23776	2.35665	1.24466	1.37581	0.0372187
	Fibronectin	1.01951	1.03616	0.980808	1.11715	0.994437	0.849725	1.07574	0.972725	1.17612	1.02296	0.864164	1.04353	0.969049	0.946346	1.03646	1.02723	0.950071	1.1202	0.811502
d		Apopatg							Ki67					fibrosis
quantification		Ctrl	NRK1 LKO						Ctrl	NRK1 LKO HFD				Ctrl	NRK1 LKO HFD
		0.996636	1.13954						3.15712	4.42656				2.484	13.55
		0.90441	1.1114						6.77966	6.31845				1.321	12.669
		1.16129	0.943493						6.11247	7.13656				1.772	2.039
		1.04658	1.63064						3.96644	3.01863				1.91	10.744
		1.11938	1.2199						4.31607	4.27928				1.512	11.915
		0.752531	0.735198						5.58464	12.9187				1.403	6.218
		1.16177	0.916983						3.22581	9.0991				2.697	3.766
		0.986396	0.766371						4.60094	11.3208				2.91	3.248
		1.15707	1.77322						3.5742	13.1373				2.006	3.052
		0.959027	1.50654						3.49206	11.7347				1.238	3.464
		0.980296	0.772182						3.34101	11.8026				1.511	1.553
		1.16197	1.31063						1.31406	10.1836				4.445	6.489
		1.09564	1.09671						2.29814	10.3507					5.189
		0.936452	1.43251						3.16901	7.2					2.537
		0.879	1.67362						1.86976	8.66729					2.244
		0.964225	1.80688						2.85909	10.5788					6.483
		1.03066	2.1321						6.63034	11.1183					3.12
		0.768769							9.71108	9.38865					3.831
									4.3082	13.2727					2.383
		T-test	0.00803014						10.2439	12.4747					4.667
															8.569
									T-test	2.0248e-06					5.481
															7.105
															5.561
															7.813
														T-test	0.00106877

## Sheet: Figure 5
a
NAD+ levels	NRK1 WT LFD	NRK1 LKO LFD	NRK1 WT HFD	NRK1 LKO HFD
	0.792	0.746	1.091	0.648
	0.724	0.758	0.883	0.562
	0.719	0.615	0.702	0.446
	0.747	0.774	0.728	0.6
	0.816	0.842	0.889	0.771
	0.82	0.766	0.639	0.802
	0.696	0.825	0.856	0.724
	1.007	0.759	0.87	0.8
				0.871
				0.721
	T-test	0.498975	T-test	0.047083
b
metabolites levels
		WT HFD						NRK1 LKO HFD						T-test
	NR	418780	547604	712240	313984	336522	733994	858803	1343136		1506487	932064	703486	0.00695991
	NMN	825583	1330203	825837	1093927		1094388	615454	765823	538769	592789	581900	983735	0.0129407
	NAM	421575968	1451841091	2238294432	844640966	534492014	2041321859	1190675536	1767989328		1706175834	1524972339	1056879187	0.614824
c
qPCR		WT								NRK1 LKO										T-test
	Ido2	1.24537	0.914226	0.940757	1.00934	1.05331	0.782733	0.921302	1.26657	1.04728	0.925273		0.857846	0.589864	0.635349	0.949894	1.07182	0.964485	1.11439	0.217784
	Tdo1	1.26792	1.03843	0.9312	0.856997	0.935872	0.936817	0.877852	1.28136	1.1411	0.971776	0.756247	1.05021	0.693915	0.868335	1.41551	0.9677	1.02874	1.028	0.794477
	Tdo2	1.19879	1.08163	1.01935	0.896006	0.939255	0.960183	0.836816	1.14357	0.996148	0.94332	0.79022	1.0335	0.658279	0.799093	1.33708	0.863933	0.949789	1.07747	0.415882
	Qprt	0.829945	1.04986	1.06029	1.08486	0.990109	1.05093	1.0741	0.913478	0.921521	0.955119	1.08055	1.02503	1.07013	1.07596	0.720129	0.745202	0.97409	1.0587	0.436786
	Naprt1	0.788791	1.13962	1.00681	1.19024	0.968601	0.914421	0.979642	1.11373	1.09455	0.8454	0.798645	0.938028	1.0553	0.963916	0.663803	0.754908	0.849465	1.03343	0.100431
	Nmnat1	0.772891	1.14738	1.19403	1.12182	0.920722	0.85313	1.0613	0.928734	0.662429	0.998848	0.943332	1.05763	0.959821	0.998848	0.881686	0.746564	0.775574	0.82693	0.101831
	Nmnat3	0.873604	0.913864	0.934684	0.854144	1.13883	0.918627	1.23332	1.13292	0.451423	0.73461	0.81935	0.81369	0.845309	1.04612	0.73461	0.702247	0.619876	0.796945	0.00359658
	Nampt	0.757036	1.18381	1.11029	1.15744	0.695409	0.986871	1.13755	0.971599	0.697823	0.941761	1.22343	1.22768	1.40049	1.22555	0.875654	1.04133	0.805766	1.14944	0.559053
	Nnmt		0.813611	1.07934	1.39639	0.879214	0.753408	1.27177	0.988535	1.10466	0.906812	0.650836	0.877798	0.873775	1.16077	1.14064				0.570459
e
quantification		WT				NRK1 LKO				T-test
	gH2Ax	3.29	3.06	3.3	3.17	7.15	6.63	5.72	6.53	3.40321e-05
	53BP1	2.65	3.13	2.89	2.96	9.42	5.3	5.08	5.41	0.0175727

## Sheet:  suppl Fig 1
a
ipGTT	Time	NRK1 WT						NRK1 KO									AUC
	0	3.996	2.9415	3.7185	3.219	3.4965	4.107	3.33	3.108	3.3855	3.441	3.885	3.441					WT	NRK1 KO
	15	19.314	15.096	15.096	18.1485	17.649	17.871	15.7065	17.871	17.76	17.538	18.093	16.5945					1347	1245
	30	21.7005	19.9245	18.759	18.0375	20.646	22.311	19.3695	20.535	21.09	18.9255	21.312	20.2575					1274	1651
	45	17.427	15.0405	14.763	15.207	19.203	17.7045	17.4825	20.2575	19.4805	13.8195	16.983	15.096					985	1352
	60	15.1515	14.7075	10.3785	13.8195	14.985	16.0395	13.9305	17.0385	14.7075	12.0435	12.0435	11.211					1333	1113
	90	9.99	7.992	7.659	9.4905	10.3785	9.9345	8.4915	11.2665	8.547	7.77	7.3815	7.4925					1466	1103
	120	8.8245	7.1595	6.3825	7.104	8.436	7.4925	6.771	9.1575	6.4935	6.4935	6.882	6.8265					1302	1092
	150	5.8275	5.55	5.7165	7.1595	7.326	5.9385	5.9385	7.215	6.3825	5.883	5.106	4.9395					T-test	0.824206
	180	5.2725	5.217	4.7175	6.2715	5.7165	5.328	5.439	6.327	5.8275	5.106	5.0505	5.106
		2-way ANOVA		0.7479
b
ipITT	Time	NRK1 WT					NRK1 KO										AUC	WT	NRK1 KO
	0	8.9355	8.769	8.0475	8.6025	8.325	5.883	8.547	7.4925	8.325	7.992	7.326						413.8	107
	15	8.214	6.7155	6.771	5.994	6.3825	7.1595	6.2715	8.103	6.105	5.0505	6.3825						456.6	429.2
	30	3.996	5.1615	4.551	4.3845	6.0495	5.8275	5.1615	5.8275	5.439	4.329	5.1615						332.6	284.3
	45	4.6065	4.8285	5.3835	5.217	5.3835	4.9395	4.662	5.439	5.1615	3.996	3.6075						337.2	373.4
	60	4.2735	4.3845	4.662	5.3835	5.217	4.4955	4.0515	3.774	4.2735	3.3855	4.0515						295.5	438.3
	90	5.1615	3.885	4.773	5.8275	5.439	4.0515	4.1625	3.7185	4.884	3.9405	4.551							294.3
	120	5.883	4.2735	4.9395	6.7155	6.216	4.218	4.995	4.773	4.662	4.3845	4.995						T-test	0.4745
		2-way ANOVA		0.019
d
respiration
		WT						NRK1 KO						T-tests
	Leak	21.65	20.56	16.11	16.65	14.58	12	22.91	20.25	17.08	15.24	11.2	11.02	0.799184
	CI	67.32	65.47	67.37	73.61	87.15	71.46	70.95	70.96	84.62	67.48	85.64	123.64	0.225051
	CI+II	76.54	78.2	85.4	89.7	93.77	72.11	88.46	86.56	94.37	84.48	84.42	128.9	0.158624
	ETS	89.71	76.58	79.37	78.86	81.86	63.4	90.09	82.11	80.65	75.24	89.49	112.59	0.147242
	R	36.09	32.14	32.66	31.18	33.11	23.02	42.43	34.12	31.4	29.04	33.66	32.11	0.37308

## Sheet: suppl Fig 2
b
body weight		Week	WT									NRK1 LKO
		8	27.43	27.6	26.5	24.45	28.07	30.78	28.76	27.57	29.28	28	24.72	26.72	26.97	26.6	28.74	29.23	28.47
		9	29.35	29.48	26.93	25.57	29.14	31.23	29.75	27.99	29.53	28.57	25.32	27.69	27.93	26.83	29.07	30.62	28.35
		10	29.95	29.76	25.52	25.89	29.18	30.76	29.15	28.57	28.8	30.2	26.38	28.78	28.14	26.99	29.09	30.78	26.7
		11	31.64	30.68	26.53	27.23	30.59	32.28	29.29	29.38	30.05	32.83	28.64	28.89	28.58	27.66	30	32.12	27.58
		12	36	31.91	27.8	28.17	31.5	33.38	30.64	31.55	31.66	35.61	30.06	30.12	30.17	29.21	31.1	33.89	28.23
		13	36.69	32.64	27.57	29.08	31.12	33.94	31.39	32.15	32.25	35.92	31.26	29.73	32	31.07	32.46	36.26	28.22
		15	37.53	35.07	28.3	29.06	32.74	36.31	32.12	33.9	34.7	36.75	31.06	31.16	33.35	31.35	32.91	35.8	30.07
		16	37.84	36.03	30.04	29.67	33.45	36	35.1	36.2	35.64	38.38	31.16	31.51	33.36	33.9	34.5	37.26	29.69
		17	38.74	35.08	31	30.89	35.32	38.5	35.41	38.37	37.46	38.52	31.5	33.01	35.42	36.33	35.58	38.5	31.43
		19	39.64	34.95	31.64	32.23	35.39	38.61	35.3	39.88		38.71	33.96	33.78	35.81	37.02	37.34	40.08	32.09
		20	40.14	37.32	32.73	33.82	36.9	40.75	37.13	41.89		41.21	35.73	34.01	38.22	39	38.16	40.55	32.23
			2-way ANOVA		0.8405
			Lean mass									Fat mass
		NRK1 WT	27.35	26.12	23.99	24.77	26.93	29.62	25.75	27.78	25.05	9.13	6.39	3.13	3.96	3.56	3.97	5.43	4.13	6.95
		NRK1 LKO	26.21	25.06		25.91	26.31	25.78	25.33	26.26	24.75	9.63	5.96		3.59	5.5	4.92	6.8	10.33	3.05
										T-test	0.316154								T-test	0.36687
c
ipGTT		Time	NRK1 Ctrl LFD									NRK1 LKO LFD												AUC	WT	NRK1 LKO
		0	4.662	4.884	4.6065	4.551	3.6075	3.996	4.3845	4.551	4.44	3.6075	3.7185	3.774	4.2735	4.0515	4.0515	3.552	3.552						1889	1381
		15	17.0385	16.5945	16.4835	16.3725	15.873	12.9315	20.868	18.4815	18.5925	16.8165	16.983	15.1515	22.089	20.646	15.1515	16.761	16.761						1030	1024
		30	17.982	19.1475	16.5945	20.646	16.9275	16.2615	18.0375	19.7025	19.1475	19.092	14.8185	18.315	17.1495	19.314	17.5935	17.205	13.3755						1201	1544
		45	19.9245	15.207	15.429	19.7025	17.1495	16.317	14.3745	17.538	19.1475	18.4537	12.2655	16.8165	16.5945	18.4815	15.4845	13.098	12.321						2124	1638
		60	18.4815	13.986	13.7085	20.979	14.3745	13.4865	12.099	16.5945	15.873	14.874	11.322	14.763	14.874	16.317	12.654	12.8205	11.2665						1224	1557
		90	17.1495	8.2695	10.656	19.4805	9.99	12.9315	10.9335	11.2665	16.761	11.4885	8.6025	13.3755	13.542	12.2655	8.769	10.878	9.102						1339	1099
		120	15.1515	7.7145	8.9355	14.7075	6.7155	8.88	10.101	8.9355	14.541	6.993	7.3815	10.9335	12.3765	10.545	7.215	10.8225	7.9365						1267	1473
		150	12.321	6.882	8.547	12.987	6.327	9.213	7.548	7.548	11.877	5.7165	6.216	9.324	10.1565	7.4925	7.1595	10.2675	6.993						1373	1085
		180	7.659	7.1595	7.7145	11.3775	5.4945	7.437	6.327	7.77	9.1575	8.4915	5.6055	6.66	8.0475	6.882	6.3825	8.8245	5.772						1877
			2-way ANOVA		0.1638																				T-test	0.421727
d
ipITT		Time	NRK1 Ctrl LFD									NRK1 LKO LFD												AUC	WT	NRK1 LKO
		0	8.547	8.8245	9.324	9.2685	9.435	8.769	10.1565	9.546	7.881	8.8245	7.992	8.769	7.9365	7.4925	9.435	8.658	8.547						64.9	275.6
		15	9.213	9.1575	6.105	7.326	5.883	6.7155	8.103	8.3805	8.3805	8.991	6.2715	6.438	7.7145	6.6045	7.77	7.8255	6.438						375.5	358.8
		30	6.438	7.4925	4.6065	5.328	5.1615	5.217	7.548	6.327	6.1605	7.6035	5.439	5.7165	5.883	5.1615	8.214	5.4945	5.0505						433.3	64.5
		45	6.882	7.548	4.773	4.8285	5.4945	4.6065	8.2695	5.2725	5.328	7.548	4.44	4.3845	5.994	5.106	8.4915	5.661	4.773						360.9	173.6
		60	7.77	8.547	5.106	4.44	5.6055	4.995	9.1575	5.4945	6.0495	8.658	4.773	5.439	7.548	5.106	8.658	5.772	5.2725						325.5	139.9
		90	8.103	10.212	6.549	5.328	7.326	6.438	8.9355	6.771	6.3825	10.212	5.7165	5.2725	7.6035	6.2715	7.9365	6.438	4.7175						173.2	262.2
		120	9.3795	10.2675	8.658	5.8275	7.104	7.1595	9.102	8.991	7.326	9.546	6.8265	6.6045	9.102	7.548	8.103	6.9375	5.55						312.6	374.2
			2-way ANOVA		0.5515																				151.1
																									T-test	0.5485
e
ipPTT		Time	NRK1 Ctrl LFD						NRK1 LKO LFD															AUC	WT	NRK1 LKO
		0	4.551	5.772	5.2725	3.9405	3.552	4.662	4.662	4.329	3.663	4.2735	3.9405	4.3845	4.773	4.995									620	463
		15	8.1585	9.0465	10.0455	7.326	7.9365	8.2695	7.3815	7.326	6.882	8.68575	7.77	6.8265	8.658	8.8245									495	568
		30	10.3785	10.101	11.0445	9.9345	9.1575	9.657	7.659	8.8245	8.991	9.6015	8.103	8.9355	9.3795	9.657									577	559
		45	10.8225	11.655	11.877	10.434	11.9325	10.212	9.7125	10.101	9.9345	10.6005	8.88	9.546	11.766	10.8225									623	530
		60	11.2665	11.211	11.5995	11.4885	11.1555	10.656	10.2675	10.212	9.435	9.546	9.0465	9.768	10.545	10.212									683	484
		90	9.99	11.433	10.4895	9.8235	8.6025	8.436	8.88	9.9345	8.3805	8.7135	7.881	8.658	10.0455	9.3795									665	496
		120	9.213	11.2665	9.7125	10.4895	7.992	6.993	7.9365	8.88	7.992	6.771	7.7145	8.658	9.435	6.216										590
			2-way ANOVA		0.0118																					482
																									T-test	0.0129187
f			WT								NRK1KO								T-test
qPCR		PEPCK	0.97	1.55	1.04	0.79	0.9	0.87	1.19	0.69	1.01	1.54	1.08	1.12	0.5	1.12	1.4	0.81	0.63353
		G6Pase	0.88	1.09	0.78	0.64	1.62	1.07	0.95	0.96	1.09	1.91	1.09	0.79	1.01	1.25	1.85	0.92	0.204109
		PGC1a	1.39	1.47	0.69	1.05	0.59	0.86	0.76	1.2	1.24	1.64	1.21	1.06	0.53	1.19	1.3	0.47	0.671294
g			WT								NRK1 LKO										T-test
qPCR		PEPCK	1.33631	0.912729	1.0394	0.824024	0.774189	0.864992	0.664692	1.58366	1.56456	1.24682	0.688133	1.53236	0.639829	0.393179	1.25115	0.935143	0.988463	1.24467	0.778466
		G6Pase	1.27146	0.90218	0.922734	0.955275	0.789487	1.10879	0.692069	1.358	1.13602	1.44042	0.792228	0.885146	1.21755	0.478466	1.07288	0.818746	0.646843	0.636833	0.506169
		PGC1a	1.04546	1.0275	0.83604	0.799208	0.614142	1.29383	0.889856	1.49396	1.3676	0.948778	0.937339	1.26282	0.585055	1.16808	1.11662	0.922834	1.1885	1.21137	0.562519
h
insulinemia		Time	NRK1 WT LFD							NRK1 LKO LFD							NRK1 WT HFD								NRK1 LKO HFD
		0	0.33	0.094	0.009	0.009	0.009	0.082	0.197	0.327	0.009	0.24	0.212	0.009	0.209	0.635	2.824	1.106	1.697	2.777	2.72	0.855	4.829	3.246	1.666	1.645	3.984	5.526	4.807	4.561	2.118	3.412
		15	0.848	0.651	0.055	0.038	0.155	0.715	0.673	0.523	0.176	0.316	0.361	0.1	0.436	0.596	4.114	7.363	3.369	3.412	4.879	1.671	8.71	5.105	4.043	2.759	4.459	3.59	6.783	5.169	5.004	5.967
		30	0.303	0.201	0.009	0.009	0.07	0.555	0.192	0.307	0.103	0.067	0.286	0.226	0.508	0.406	1.804	9.021	2.122	2.06	3.092	1.785	5.925	5.2	1.971	2.583	5.2	2.447	6.197	3.414	2.841	2.813
		60	0.581	0.218	0.1		0.114	0.383	0.414	0.306	0.314	0.219	0.214	0.148	0.326	0.359		2.733	2.318	1.815	2.717	1.507	5.655	4.113	1.661	1.451	3.591	1.941	3.571	2.643	1.665	1.778
			2-way ANOVA		LFD	0.9447
					HFD	0.8288

## Sheet: suppl Fig 3
a
plasma levels			Cholesterol				Triglycerides				FFA
			LFD		HFD		LFD		HFD		LFD		HFD
			Ctrl	KO	Ctrl	KO	Ctrl	KO	Ctrl	KO	Ctrl	KO	Ctrl	KO
			5.1	5.3	5.8	5.9	0.37	0.43	0.68	0.54	0.59	0.4	0.55	0.44
			5.9	4.4	7.7	7.1	0.59	0.47	0.57	0.87		0.51		0.5
			5.4	4.3	7.1	6.5	0.57	0.56	0.73		0.45	0.47	0.53	0.57
			4.7	5.2	7	7.5	0.53	0.41	0.8	0.49	0.91	0.38	0.47	0.41
			4.2	4.7	6.2	6.7	0.45	0.57	0.72	0.63	0.4	0.38	0.51	0.46
			6.3	5.4	8.4	7.5	0.63	0.53	0.75	0.76	0.47	0.66	0.54	0.56
			5.7	4.7	6.5	6.8		0.38	0.56	0.6	0.6	0.64	0.51	0.63
					6.4	7.7			0.85	0.58		0.61	0.49	0.62
						7.9				0.56				0.61
		T-test		0.166917		0.629518		0.369772		0.190225		0.444087		0.572781
c
energy expenditure				NRK1 Ctrl										NRK1 LKO										T test
			light phase	20.9	21.1	16.3	17.3	17.5	21.4	21.9	15.4	18.7		16.9	16.8	20.4	17.7	23.8	17.2	17.8	17.3	23.6	18.4	0.969728
			dark phase	17.4	23.5	19.6	19.7	19.1	22.7	23.3	18.5	19.4		19	19	23	18.9	23.7	19.5	20.4	18.5	24.3	20.6	0.744928
d
glucose oxidation				NRK1 Ctrl									NRK1 LKO
			Date/Time	456	459	462	463	464	467	470	484	478	457	458	460	461	465	466	468	469	485	486
				12067.7	9773.16	7638.09	9157.54	8990.86	10075.4	10008.6	5202.36	7788.57	7193.18	9548.25	10173.5	7887.73	10686.4	7683.09	8547.2	8609.02	10922.5	7882.96
				11170.3	9194.51	7886.97	7616.33	7973.36	10775.6	9654.49	5945.04	8384.84	8425.35	6145.96	8570.09	8306.99	10790	7479.75	7726.33	5585.91	9436.56	7278.92
				11885.4	9023.33	7529.17	5344.14	7847.11	8333.87	9897.8	6621.86	8221.86	7540.67	6230.52	8932.37	7594	10033.5	7616.92	7679.87	6902.25	9786.49	7432.66
			light phase	9375.44	9232.36	7560.32	7408.98	6872.96	10137.4	9267.74	6001.79	8941.06	6591.45	7550.18	7830.11	7301.49	10023.3	7410.72	7744.03	8362.35	9009.31	9507.94
				6958.83	8803.65	6117.73	7628.02	7168.36	9008.36	9244.56	6402.2	7887.01	7246.81	6941.03	8359.43	7284.31	10125.5	6865.87	7957.61	6954.32	9176.78	7040.84
				8923.6	8232.81	7134.34	7526.6	7421.72	8746.94	9622.71	6324.33	7190.74	7288.56	7154.27	8047.94	6787.21	9204.68	7125.65	7394.88	7117.81	8942.06	8343.58
				8943.69	9033.68	7099.36	7357.75	8241	7311.2	8336.51	6800.53	5957.32	7065.81	6962.21	8642.58	8029.78	9749.04	8168.5	7808.29	6448.13	9982.15	9766.57
				7870.28	9022.2	7619.56	7526.06	7814.01	9388.71	8742.95	6224.23	7317.41	7362.26	6891.75	9923.67	7951.46	9600.6	7687.55	7817.21	7028.03	10421.2	7900.72
				5142.99	8592.97	7032.1	7397.35	7907.74	9571.27	9141.88	6790.4	8232.33	7118.66	6872.65	9428.76	7377.97	9990.97	8631.02	7752.16	8525.7	10245.7	8699.29
				11489.7	9327.28	8108.48	7794.27	8137.59	11109.5	9530.72	7815.71	7771.63	7896.09	7319.71	8590.64	7317.87	11218.6	8740.54	8399.32	8528.3	10536.8	9129.35
				9301.33	11059.7	9156.18	7904.05	10086.7	10042.4	11907.2	8815.72	10066.7	8486.76	8619	9882.2	9507.26	12318	9090.55	9634.97	7950.27	11712.3	8987.28
				8948.6	9697.08	9355.54	8497.35	10027.7	10389.1	11333.3	8223.74	11306.9	8480.03	7594.01	9072.06	9752.35	12771.4	9260.42	8691.76	7802.99	10544.5	10157.4
				10733.7	10710.4	9535.15	7827.97	8085.83	10305	9907.79	6800.08	10551.9	8467.42	7495.57	9957.2	9555	11111.3	9001.07	8470.02	8148.44	10609.4	10441.5
				6354.88	12395.7	10920.1	10291.5	8904.4	9436.53	10937	9351.97	9121.58	9252.72	7056.8	9563.38	8549.19	10861.3	10724.5	8011.2	7646.88	10589.4	11223.5
				5910.9	10250.4	9730	8206.07	8371.09	10767.2	10500.1	8958.3	7600.92	7685.95	8033.01	10405.6	7909.46	11588.1	9028.4	8622.19	7514.65	11181.4	9769.12
				7622.42	10429.3	8220.55	8395.42	9122.73	10731.5	11311.2	7498.74	9656.31	9184.47	7688.02	10419.8	8595.38	11397.2	9553.55	9052.08	8468.15	11099	9361.42
				6538.67	10617.3	10487.9	8954.5	7702.23	9589.81	10376.6	7761.93	8179.75	7711.21	7915.48	10121	7937.85	11059.8	8183.8	7825.58	7863.56	10401.4	9288.76
			dark phase	5539.44	10582.8	7718.26	9453.08	8565.05	9659.68	11109.1	8531.24	9165.21	7293.83	7656.55	10177.4	8153.78	9383.9	9801.28	9038.44	7765.83	9557.55	8763.66
				9998.5	10702.1	7022.85	7322.88	7127.71	9881.76	10603.1	8388.73	7986.75	6535.31	6547.3	9780.9	8605.19	8663.52	8618.89	9206.24	7873.57	10771.6	9370.34
				7544.25	9608.65	6542.49	8226.48	8840.56	10215.4	10950	6894.04	7741.01	8241.89	8239.96	9229.26	7431.49	11109.9	8995.75	9103.02	8409.55	10790	8603.9
				6182.89	13041.1	7971.25	8721.74	9050.01	9317.5	10176.9	7660.69	6831.78	7887.14	7764.78	8547.87	7703.19	9216.21	8273.33	8146.39	7688.81	10657.8	10140.5
				8397.41	9942.38	9277.51	8265.04	7772.04	9272.01	9878.11	7030.13	7939.34	7279.76	8584.46	9697.17	7598.9	11203.1	8346.09	8665.32	7406.81	11085.7	8587.35
				11904.8	10077.9	8182.52	7996.17	7320.68	10265.3	10336.8	8595.96	7717.31	7489.45	7933.75	9161.08	8690.37	9555.36	8397.54	10833	7562.78	10700.9	8342.69
				10206.9	10697.6	8944.97	8521.92	8832.29	9828.46	10596.4	7777.78	8478.63	7370.12	8078.6	9372.29	8041.54	9299.17	8328.03	8601.11	7569.76	9871.46	5209.03
				8266.35	10538.5	9007.25	9054.18	9617.79	11858.4	10066.4	6866.24	7124.88	8501.43	7121.23	10146.7	7819.49	9881.59	9240.24	8917.81	7781.66	10229.4	9136.28
				8796.72	10873.9	7708.39	8163.49	7556.31	9230.7	11409.5	8120.87	7131.86	8686.34	7612.36	9648.54	7873.08	9009.8	7943.77	10444.4	8056.82	11102	8377.11
				5753.69	10924.1	9280.58	9507.56	7771.69	9836.95	12487.9	6482.07	8381.62	8303.26	8404.56	9395.98	9191.46	9464.89	7881.8	9589.97	8712.74	10715.3	10163.1
				6434.81	9564.3	10922.9	8102	9823.66	9408.49	12214.9	8816.26	7181.84	10171.4	8683.68	10144.5	8002.39	11390	8587.11	9541.76	5996.76	11093.3	8378.39
				10179.2	10262.6	7619.22	7426	7731.04	9491.16	12191.8	6543.01	8215.73	7379.01	6905.07	8578.4	8830.03	10184.9	6959.54	7411.6	5633.77	10079.9	7604.31
				8670.41	10059.1	7504.85	7776.29	7374.91	9363.25	10230.6	5324.64	7023.4	7518.56	8052.61	8974.13	6995.55	9082.54	7835.11	7098.57	7157.73	9792.62	8468.8
				5815.21	9161.25	6847.29	8224.76	8312.65	9612.96	10524.1	6727.71	6424.54	7324.16	6818.61	8316.03	7071.79	8610.64	7763.91	7742.7	6513.03	9408.23	7242.14
			light phase	4198.73	8584.49	7522.68	7571.39	6778.54	9092.39	10667.2	5875.41	7970.14	6850.53	6176.73	9030.18	7609.21	8381.21	7880.35	7208.2	6830.15	9803.93	6222.15
				9895.57	9639.81	7010.69	8094.08	7514.85	9289.52	9696.66	6078.25	6749.44	6088.07	6176.25	8530.69	7472.63	9044.08	7379.02	7704.11	6801.39	9628.35	6019.7
				9036.33	8722.7	7143.16	7602.56	7198.26	8271.39	9449.63	6209.81	6521.25	7126.41	6867.82	8502.45	6974.81	8476.38	6773.21	8035.09	6816.06	9450.78	8674.45
					2-way ANOVA		0.8244
e
RER				NRK1 Ctrl									NRK1 LKO
			Date/Time	447	448	449	450	471	474	476	480	483	451	452	454	455	472	473	475	481
				0.727	0.76	0.776	0.744	0.717	0.78	0.783	0.75	0.776	0.747	0.741	0.795	0.745	0.754	0.748	0.747	0.78
				0.729	0.73	0.723	0.749	0.736	0.768	0.747	0.774	0.745	0.743	0.699	0.764	0.725	0.749	0.767	0.755	0.863
				0.729	0.747	0.771	0.724	0.724	0.75	0.733	0.766	0.759	0.741	0.7	0.766	0.727	0.741	0.754	0.748	0.774
				0.732	0.732	0.75	0.798	0.744	0.744	0.792	0.739	0.777	0.746	0.733	0.831	0.743	0.737	0.738	0.729	0.798
				0.727	0.73	0.739	0.728	0.921	0.865	0.935	0.738	0.769	0.778	0.712	0.756	0.72	0.771	0.735	0.74	0.765
			light phase	0.726	0.73	0.736	0.745	0.83	0.805	0.92	0.757	0.819	0.747	0.741	0.759	0.73	0.725	0.739	0.741	0.781
				0.742	0.727	0.746	0.775	0.81	0.757	0.868	0.743	0.857	0.765	0.725	0.775	0.728	0.836	0.754	0.732	0.73
				0.736	0.841	0.755	0.735	0.785	0.782	0.851	0.763	0.798	0.714	0.716	0.739	0.716	0.737	0.719	0.784	0.739
				0.731	0.757	0.755	0.743	0.781	0.783	0.793	0.753	0.845	0.755	0.746	0.802	0.798	0.77	0.741	0.768	0.739
				0.758	0.783	0.773	0.76	0.838	0.949	0.735	0.712	0.808	0.755	0.723	0.76	0.738	0.766	0.744	0.746	0.816
				0.711	0.82	0.764	0.751	0.753	0.822	0.738	0.766	0.765	0.733	0.719	0.792	0.75	0.748	0.736	0.826	0.732
				0.725	0.757	0.741	0.756	0.759	0.764	0.74	0.707	0.896	0.728	0.714	0.748	0.712	0.787	0.722	0.757	0.757
				0.742	0.752	0.774	0.739	0.944	0.753	0.818	0.74	0.805	0.733	0.728	0.816	0.765	0.798	0.715	0.742	0.736
				0.72	0.756	0.901	0.752	0.908	0.909	0.737	0.815	1.015	0.849	0.729	0.836	0.786	0.777	0.844	0.752	0.869
				0.753	0.856	0.918	0.761	0.912	0.802	0.897	0.838	0.986	0.772	0.73	0.908	0.801	0.804	0.751	0.75	0.839
				0.758	0.795	0.998	0.807	0.967	0.915	0.913	0.839	0.983	0.931	0.73	0.872	0.852	0.759	0.763	0.832	0.968
				0.756	0.808	0.998	0.794	0.815	0.824	0.843	0.747	0.979	0.824	0.717	0.921	0.967	0.869	0.842	0.787	0.99
				0.768	0.908	0.98	0.927	0.934	0.899	0.819	0.802	0.976	0.927	0.784	0.847	0.961	0.912	0.768	0.811	0.984
				0.757	0.886	0.867	0.931	0.815	0.775	0.776	0.832	0.996	0.868	0.823	0.88	0.956	0.935	0.764	0.776	0.909
			dark phase	0.711	0.852	1.025	0.848	0.972	0.853	0.901	0.835	0.982	0.907	0.828	0.931	0.896	0.919	0.791	0.768	0.88
				0.792	0.81	0.96	0.95	0.913	0.883	0.944	0.754	0.868	0.957	0.855	0.927	0.927	0.937	0.732	0.794	0.902
				0.753	0.903	0.963	0.958	0.916	0.722	0.875	0.702	0.985	0.942	0.865	1.007	0.896	0.985	0.768	0.756	0.962
				0.732	0.926	0.997	0.911	0.957	0.771	0.832	0.737	0.999	0.892	0.826	0.923	0.874	0.889	0.765	0.74	0.853
				0.787	0.897	1.017	0.866	0.827	0.753	0.779	0.749	0.906	0.906	0.847	0.941	0.926	0.832	0.746	0.805	0.811
				0.722	0.847	0.91	0.882	0.733	0.739	0.906	0.712	1	0.833	0.795	0.967	0.776	0.837	0.812	0.748	0.795
				0.801	0.819	0.939	0.785	0.748	0.844	0.775	0.759	0.863	0.937	0.842	1.019	0.799	0.978	0.745	0.716	0.88
				0.861	0.774	0.878	0.82	0.873	0.733	0.74	0.735	0.842	0.841	0.837	0.991	0.788	0.959	0.736	0.782	0.889
				0.802	0.88	0.834	0.861	1	0.839	0.779	0.727	0.793	0.863	0.812	0.996	0.753	0.871	0.835	0.729	0.842
				0.762	0.861	0.943	0.774	0.946	0.911	0.816	0.716	0.786	0.803	0.774	0.948	0.777	0.844	0.935	0.743	0.817
				0.797	0.804	0.944	0.747	0.846	0.734	0.758	0.747	0.891	0.803	0.809	0.98	0.833	0.905	0.813	0.778	0.941
				0.74	0.759	0.913	0.851	0.836	0.773	0.941	0.775	0.94	0.818	0.788	1.04	0.811	0.857	0.754	0.759	0.933
				0.724	0.759	0.933	0.799	0.778	0.771	0.878	0.735	0.937	0.823	0.756	0.946	0.763	0.744	0.741	0.796	0.849
				0.809	0.702	0.776	0.727	0.738	0.752	0.874	0.714	0.882	0.785	0.744	0.914	0.854	0.916	0.756	0.705	0.906
			light phase	0.754	0.729	0.813	0.806	0.737	0.753	0.862	0.719	0.894	0.776	0.763	0.914	0.794	0.794	0.761	0.732	0.856
				0.773	0.73	0.829	0.771	0.894	0.764	0.822	0.746	0.801	0.767	0.771	0.888	0.792	0.773	0.728	0.718	0.829
				0.724	0.712	0.789	0.752	0.758	0.766	0.837	0.734	0.778	0.758	0.743	0.83	0.806	0.772	0.74	0.792	0.804
					2-way ANOVA		0.8249
f
glucose oxidation				NRK1 Ctrl									NRK1 LKO
			Date/Time	447	448	449	450	471	474	476	480	483	451	452	454	455	472	473	475	481
				8156.08	7482.11	7614.45	6887.61	9656.02	9469.98	9282.08	9836.46	5900.87	6686.84	7563.42	4989.62	6583.6	10643.3	8717.19	9958.18	8198.88
				6889.26	6319.71	6138.5	6721.63	6430.53	6681.75	6457.39	7969.88	5574.04	6611.55	6923.76	5145.42	6579.48	6481.48	7426.97	9014.73	6328.37
				6477.53	6352.03	7300.47	6827.94	6259.29	5935.83	5841.26	8707	6153.18	6555.01	6443.65	4193.79	6264.25	6580.15	6043.31	6734.44	5235.25
				6503.78	6045.3	5361.75	6910.64	7827.71	5905.7	5974.75	6168.12	5569.39	5563.85	5955.83	6241.11	7245.03	7509.65	6564.46	6930.56	4735.5
				7113.07	6609.54	5984.8	6262.92	4947.07	6364.85	4555.63	6247.51	5419.74	8245.51	6586.77	4987.1	6340.39	8091.11	5939.12	6457.41	5043.06
			light phase	6763.13	6534.57	5685.04	6225.99	5846.17	5850.82	6215.74	5900.92	6759.73	5584.78	8138.13	4623	6452.52	6550.6	6539.42	7232.02	6338.22
				6700.07	6217.95	6325.85	8547.48	7830.23	5966.9	4894.66	8709.05	4916.91	5915.98	6037.95	5033.68	5077.52	7516.28	5297.16	6437.36	5298.99
				6890.43	7541.92	5364.25	6157.02	5841.58	6658.6	4569.88	6382.52	4584.44	6826.28	6815.35	5033.65	6426.64	5960.4	6278.03	7728.07	5071.54
				6732.64	6127.89	5698.46	5750.52	6379.06	6279.91	5441.31	6011.54	5059.83	6199.92	6216.25	5802.51	7555.53	5685.42	5692.07	6507.65	5082.84
				8422.39	8242.54	8502.28	6040.32	7239.59	4634.84	5779.91	6072.31	5791.47	6300.49	5766.29	4841.18	6415.15	7904.15	5778.93	6756.6	6647.18
				7417.19	7542.9	5513.29	5731.41	6002.76	5651.85	5857.63	7458.33	5703.6	6317.5	6217.32	5913.32	6086.35	5088.41	5734.92	8205.05	5503.62
				6903.23	6393.31	4894.83	5735.54	7922.9	6441.71	7838.16	7104.3	5139.19	6419.09	6271.05	4888.09	6440.29	8709.49	6363.86	7248.49	7468.57
				10063.4	6814.62	5381.36	6498.57	5472.82	7781.4	5077.89	8285.93	7112.49	6824.65	6332.67	7397.01	8526.26	10155.2	6826.42	9860.86	8388.18
				8036.34	9910.91	6682.68	9836.75	7064.18	7234.39	9642.67	9565.82	5579.95	8421.49	11632.9	7408.73	8927.54	10324.2	7011.42	7895.11	7074.77
				10601.8	8796.88	4408.57	9553.26	6307.72	7099.27	7421.58	8437.76	5434.52	9899.14	10901.9	6192.58	8630.11	9942.89	6121.19	9477.94	7416.07
				10313.7	10111.8	6000.75	7077.13	6732.15	6621.16	6291.68	8152.81	5721.02	6643.51	10665.3	6522.66	8210.21	10481.1	9653.03	7455.57	5745.25
				11043.1	8648.65	6303.48	9551.33	8683.22	7660.35	7410.41	9077.55	5246.13	8056.18	10925.4	6060.63	6549.58	7731.91	6963.34	8711.69	4752.85
				8701.37	7741.81	6696.54	6234.01	5603.28	7682.36	8453.15	8728.57	4020.2	6742.2	11107.4	7380.33	7540.7	7863.93	6133.72	7413.81	5488.3
				8947.68	8225.76	8480.33	6899.5	6015.55	7548.79	8657.43	5738.19	5869.75	6087.64	10001.5	6334.08	6937.39	7559.69	8098.96	7682.47	6484.38
			dark phase	7683.06	6184	5999.36	8814.92	6267.24	6484.37	6710.1	8826.13	5334.56	7196.62	10104.2	3521.96	7237.74	7744.3	5621.2	7085.94	4610.55
				10191.9	8256.04	4215.21	6335.5	5949.28	5306.44	6071.52	6678.67	4794.49	6503.12	8870.62	5216.31	6550.6	7220.99	5768.51	9012.81	5480.33
				9563.44	6646.21	4250.05	5688.81	7105.51	5644.03	5741.44	6448.53	5480.87	4327.71	7714.44	4709.64	5167	5770.21	9038.08	6944.18	5192.65
				10209.8	5154.02	6578.13	4995.22	6365.33	5464.68	5598.48	9098.35	5619.04	7730.08	6297.44	6237.12	7113.49	5860.99	6275.78	7477.52	5079.74
				7396.63	7002.33	5886.4	8196.28	5258.72	8057.9	5332.45	6182.32	5414.32	5031.35	5153.43	5702.89	7414.31	5808.81	5939.91	8722.74	5037.71
				7134.94	6227.12	7316.74	8035.89	5823.09	5238.52	6319.64	6745.56	5551.85	6147.32	5250.42	3653.7	5587.34	9095.56	5314.23	7182.2	7766.01
				10724.2	5998.76	4998.76	8511.18	6306.88	8053.27	6197.21	9676.12	5089.6	6046.3	8941.2	5279.13	9239.81	6719.26	5725.05	6893.43	6244.95
				8061.26	9306.42	5214.55	7901.64	7374.23	6163.66	6159.28	6335.46	5252.62	8784.35	7170.51	5179.44	6589.34	6627.67	6041.4	9264.77	4604.86
				9491.75	7996.96	5399.28	5650.02	4579.14	7306.71	7754.15	6277.63	5804.04	6797.12	7468.86	4918.82	5925.17	8560.06	7883.53	7151.27	4737.79
				7270.17	5471.42	6914.79	5772.53	4321.19	6324.54	5274.09	6649.37	5779.4	10120.3	6408.71	3807.45	8911.1	5705.67	6341.25	7225.4	6949.29
				9948.72	8888.91	5734.1	10157.7	5515.83	5434.56	6756.87	9861.5	6977.1	6605.33	6931.14	5588.44	7748.94	7949.34	7553.62	10869.8	4726.3
				8675.42	6022.15	5612.83	6880.93	5199.41	8354.02	5997.34	9124.4	6137.59	8617.99	8705.58	4588.01	5471.78	6681.16	7057.16	10973.7	3640.26
				7477.35	8539.05	5721.86	5754.26	7993.43	5779.85	4541.8	5729.2	4230.22	8096.53	9124.39	3597.47	6032.76	6709.61	5651.57	8712.59	4043.23
				8774.3	6011.54	6009.82	6801.89	6273.36	5505.61	4857.5	6223.2	6345.83	6318.46	5917.18	3639.81	7706.97	6522.74	10308.4	7416.83	6512.75
			light phase	6884.53	6096.47	5046.31	7539.43	5956.5	5123.56	4165.78	4997.37	6232.82	5295.87	5473.3	3499.33	4843.29	6169.24	8223.84	6817.44	4519.23
				9102.44	5987.04	5311.19	5547.97	5370.12	4547.65	4587.22	5522.75	5495.64	7318.67	6705.06	5993.04	5154.32	6022.43	5413.27	6615.79	5216.61
				6745.86	6697.37	6746.13	5962.23	5646.04	7022.98	6250.24	5520.91	5142.76	6012.07	5566.66	3927.89	8482.01	6950.42	5808.4	8446.66	4723.34
					2-way ANOVA		0.8714
g
lipid oxidation
				NRK1 Ctrl									NRK1 LKO
			Date/Time	447	448	449	450	471	474	476	480	483	451	452	454	455	472	473	475	481
				1411.49	1291.87	1274.2	1313.8	1294.73	1241.9	1268.19	1455.21	1101.35	1311.27	1508.51	967.613	1358.64	1263.96	1384.69	1736.11	815.103
				1326.36	1245.95	1345.2	1415.77	1296.66	1155.79	1184.73	1626.66	1171.15	1306.69	1402.25	783.671	1289.59	1310.25	1164.25	1318.8	957.936
				1324.12	1229.26	1043.92	1170.66	1545.57	1167.27	1034.1	1234.46	1008.28	1093.87	1208.48	936.956	1437.85	1511.52	1318.34	1417.94	803.676
				1465.27	1350.3	1197.44	1286.35	410.993	809.438	319.592	1251.61	1002.46	1489.76	1400.17	958.033	1324.12	1491.4	1198.49	1291.13	944.605
			light phase	1393.57	1335.69	1145.63	1229.48	877.944	970.178	517.048	1129.45	1062.57	1096.15	1621.03	881.39	1318.03	1354.53	1309.78	1441	1135.05
				1330.84	1277.26	1243.49	1558.91	1275.43	1142.4	610.686	1725.25	653.441	1109.88	1245.98	915.88	1041.83	1104.96	1020.86	1309.58	1081.72
				1386.85	1085.25	1032.41	1245.17	1034.24	1188.32	626.971	1200.17	777.537	1443.99	1435.59	1007.85	1354.58	1199.56	1314.06	1371.83	1015.07
				1371.17	1172.91	1095.73	1139.28	1142.29	1117.52	938.421	1163.74	711.611	1194.56	1223.06	969.529	1281.47	1050.62	1134.29	1210.44	1016.97
				1608.66	1467.18	1556.29	1145.16	1053.53	264.072	1166.41	1290.18	948.168	1210.58	1195.98	919.712	1287.56	1477.31	1142.85	1330.33	1058.87
				1579.53	1183.34	1036.24	1113.79	1161.59	880.24	1174.55	1393.06	1068.39	1281.52	1300.16	1023.18	1186.02	996.277	1155.69	1254.24	1119.81
				1427.18	1222.99	974.838	1102.02	1508.91	1211.29	1563.36	1523.79	535.162	1318.13	1327.24	956.117	1366.77	1531.65	1324.76	1387.97	1432.14
				1998.5	1321.08	984.433	1300.08	335.741	1504.06	802.034	1654.52	1178.91	1386.78	1300.16	1178.38	1598.29	1720.84	1440.33	1959.76	1691.15
				1678.11	1901.28	669.721	1907.95	661.834	675.489	1937.91	1525.93	-110.523	1164.81	2381.54	1084.49	1573.92	1871.79	995.176	1530.92	879.854
				2052.27	1177.08	374.2	1807.95	571.146	1188.32	765.393	1228.03	93.0717	1817.01	2227.35	580.568	1448	1652.41	1187.79	1849.09	1074.11
				1971.61	1732.23	15.3518	1164.77	254.7	581.724	565.903	1180.88	118.279	492.011	2177.35	797.083	1121.03	1994.57	1819.14	1113.6	215.202
				2117.24	1417.09	13.4328	1643.23	1387.34	1180.67	1054.45	1780.97	131.852	1240.32	2296.11	503.925	247.765	960.049	995.176	1533.22	59.0378
				1615.38	728.37	155.437	486.303	395.557	780.735	1329.26	1461.64	112.462	519.472	1968.99	1028.93	331.03	714.502	1140.71	1203.52	108.553
				1711.72	918.289	1065.03	505.912	962.844	1375.85	1571.5	855.122	32.9629	759.756	1550.19	735.769	345.246	529.335	1521.66	1397.19	603.709
			dark phase	1635.54	843.156	-197.654	1221.64	204.532	876.413	669.719	1303.04	116.34	684.238	1531.43	260.585	747.356	658.146	975.915	1318.8	535.149
				1763.25	1346.13	191.897	354.923	534.484	604.687	376.59	1288.04	601.088	315.802	1189.73	406.206	507.715	495.119	1174.95	1549.36	540.862
				1850.63	653.237	180.383	270.604	621.314	1174.93	690.075	1397.34	96.9497	276.899	981.368	-42.1535	538.177	106.672	1677.89	1332.64	226.629
				2074.67	404.882	24.9466	454.928	308.727	1006.54	836.64	1830.26	7.75598	826.12	962.616	507.757	859.053	642.045	1177.09	1491.72	689.409
				1299.47	720.022	-126.652	1037.32	802.691	1557.64	960.813	1208.74	519.65	480.569	718.837	369.801	584.887	869.478	1168.53	1445.61	817.007
				1483.19	868.201	673.559	923.583	1180.88	1048.63	602.544	1433.78	1.93899	913.08	898.025	137.957	1015.43	1328.37	858.206	1406.41	1329.3
				1803.58	945.42	331.982	1504.01	1236.84	1136.66	1127.73	1840.98	653.441	409.627	1275.15	-132.209	1561.73	171.078	1130.01	1452.53	725.594
				1048.54	1700.92	614.071	1239.29	897.239	1249.56	1229.51	1279.47	750.391	1260.92	1048.04	57.482	1153.53	309.953	1217.75	1655.42	502.774
				1590.73	930.811	798.292	733.376	-1.92955	1058.2	1396.44	1292.33	1002.46	871.889	1208.48	21.0767	1145.4	1050.62	1162.11	1466.36	676.078
				1371.17	713.761	435.607	1054.96	258.559	575.983	838.676	1401.63	1017.97	1686.57	1170.97	220.348	1614.53	809.098	447.294	1431.78	1100.77
				1693.79	1477.61	349.253	1992.27	773.748	1100.3	1290.58	1937.42	752.33	1100.73	1131.39	130.292	1151.5	764.819	1215.61	1962.06	302.807
				1731.88	1145.77	500.852	943.192	762.171	1532.77	384.732	1663.09	401.372	1361.61	1523.1	-251.005	887.485	885.579	1361.14	2091.18	260.909
				1548.16	1625.79	412.579	972.605	1443.3	1065.86	533.333	1157.31	288.91	1251.77	1752.29	212.683	1135.25	1326.36	1125.73	1489.42	558.002
				1431.66	1302.3	1091.9	1398.12	1258.06	1067.77	586.259	1315.9	729.062	1116.75	1170.97	321.899	1039.8	569.589	1979.65	1597.78	620.849
			light phase	1328.6	1248.04	811.725	1243.21	1196.32	991.227	537.404	1045.86	657.319	961.137	1031.37	310.403	832.652	1058.67	1558.04	1387.97	603.709
				1666.91	1225.08	802.13	1021.63	563.428	855.364	712.467	1086.58	922.961	1363.9	1235.57	659.127	893.578	1104.96	1110.74	1387.97	788.44
				1395.81	1421.26	1180.17	1156.93	1076.69	1310.79	913.994	1118.73	928.778	1146.5	1104.3	590.148	1397.23	1276.04	1159.97	1461.75	784.631
					2-way ANOVA		0.8216
h
tissue weight				NRK1 Ctrl								NRK1 LKO										T-test
			Epi WAT	1.5266	1.5199	1.6113	1.4698	2.0808	1.767	1.6063	1.7271	1.6214	1.5309	1.3682	1.4802	1.3888	1.4219	1.2991	1.189	1.7751	1.6154	0.0402006

## Sheet: suppl Fig 4
a
respiration			NRK1 Ctrl								NRK1 LKO								T-tests
		Leak	6.11	5.34	5.37	6.61	5.48	7.45	12.12	13.61	7.36	4.79	4.66	4.53	4.89	2.34	4.18	4.33	0.0252307
		CI	31.38	27.34	28.53	30.08	31.69	46.62	69.83	67.44	35.59	28.08	27.17	25.59	28.83	20.68	24.86	32.02	0.0516612
		CI+II	69.9	63.11	65.05	68.87	75.2	90.31	132	113.47	103.13	54.38	55.44	48.95	55.66	43.17	58.42	63.1	0.0442402
		ETS	106.65	95.36	110.6	106.05	123.83	159.12	220.73	197.7	136.94	93.67	101.31	86.45	100.36	87.22	98.37	114.79	0.0517392
		CII	80.28	69.23	75.5	66.41	79.73	98.61	135.81	126.32	95.12	67.75	68.22	61.59	72.09	58.65	66.49	79.61	0.0661474
b
respiration
			NRK1 Ctrl							NRK1 LKO							T-tests
		Leak	9.08	6.83	8.49	7.13	8.11	6.59	8.18	7.21	4.1	5.18	2.23	4.29	3.52	2.64	0.000319485
		CI	37.05	33.58	38.03	33.64	35.57	31.03	33.33	32.68	20.13	20.96	17.42	22.73	17.53	18.77	6.503e-05
		CI+II	84.66	88.86	76.55	76.42	82.99	71.64	71.95	84.87	57.6	56.31	47.54	50.33	42.2	46.6	0.00163434
		ETS	109.07	120.78	118.65	111.13	117.26	92.61	91.28	107.18	85.26	75.61	62.84	72.74	69.34	60.96	0.00105328
		CII	77.45	97.78	98.36	82.53	93.08	71.25	73.81	76.87	66.55	62.68	52.19	60.91	62.41	48.26	0.0012232
c
respiration			NRK1 Ctrl						NRK1 KO						T-tests
		Leak	8.9882	8.9621	8.3478	7.4818	5.5554	12.3624	5.0287	5.1982	5.7393	5.2889	4.8987	3.3839	0.00346158
		CI	30.4738	43.4272	35.139	32.7933	38.4836	42.3431	25.5646	22.4133	24.8639	22.8118	32.1086	28.3085	0.0016432
		CI+II	109.731	117.258	121.607	98.5208	110.689	140.198	68.2227	75.658	89.8138	70.1977	107.501	87.0344	0.00257963
		ETS	107.586	110.67	126.374	99.9049	113.24	132.547	73.6906	72.5996	91.0916	70.2519	109.915	88.7181	0.00324376
		R	127.291	136.766	148.174	130.759	133.875	171.855	86.8056	89.7756	109.586	105.682	137.624	113.537	0.00681237
d
mtDNA content		NRK1 Ctrl HFD								NRK1 LKO HFD										T-test
		0.79835	1.0506	1.15163	0.794886	1.19439	0.730264	1.27992	0.999965	0.678786	1.12003	1.97868	0.937937	0.912149	0.869783	0.791974	0.758526	0.86291	0.601285	0.753342
e
citrate synthase activity
					LFD	Ctrl	4.58873	3.79048	3.32034	4.21899	4.6475	2.88693	4.23368	4.5618			T-test
						LKO	4.52507	3.47705	3.90312	3.44522	3.91781	5.38699	4.97562	4.22633			0.558073
					HFD	Ctrl	3.9374	3.58235	4.1994	3.68274	3.14159	3.26892	2.97509	3.95699			T-test
						LKO	3.54072	3.18322	3.89822	3.85659	3.72192	3.45502	3.39135	4.52017	3.85659	3.46971	0.619989
f
qPCR			NRK1 Ctrl								NRK1 LKO										T-tests
		PGC1	1.04546	1.0275	0.83604	0.799208	0.614142	1.29383	0.889856	1.49396	1.3676	0.948779	0.937339	1.26282	0.585055	1.16808	1.11662	0.922834	1.1885	1.21137	0.562519
		CS	0.852636	0.843817	1.01782	1.14152	0.869299	1.08619	1.19446	1.07362	0.726023	0.904544	0.959438	0.910491	1.13731	1.45064	0.925339	1.10764	0.846848	0.821285	0.721323
		Ndufa2	1.17726	1.04278	1.03378	1.01602	0.698792	0.858824	1.10415	1.06839	0.954578	1.09652	0.912524	1.02487	0.918871	1.04278	0.836788	1.06654			0.773039
		Ndufb5	1.10671	1.05429	0.975203	1.02014	0.885015	0.844561	1.05979	1.05429	0.941984	1.03798	0.71142	0.946893	0.935477	0.963445	0.888088	0.955133			0.119588
		UCP2	0.868864	0.866828	1.25059	1.02801	0.713248	1.49575	1.07167	0.924802	0.599767	1.31276	1.76943	1.12978	1.45261	0.609337	0.897584	0.94058	0.901345		0.8035

## Sheet: suppl Fig 5
a
NAD+ levels
	NRK1 Ctrl				NRK1 LKO				T-test
	1.133	1.121	1.23	1.275	1.113	1.186	1.184	1.473	0.596688
b
NAD+ levels
	NRK1 Ctrl						NRK1 KO						T-test
	1.314	1.136	1.356	1.629	1.688	1.458	0.844	0.775	0.707	0.592	0.335	0.299	5.6031e-05
c
metabolites levels
		LFD					HFD						T-test
	MeXP	33390621	28788513	27465468	31416569	30326095	28371787	57970095	86905186	42708786	39970443	85875429	0.0406361
qPCR	Nnmt	NRK1 Ctrl
	LFD	0.726626	0.774741	1.0117	1.43076	1.09375	0.776085	1.5045	0.698236
	HFD	1.25422	1.57657	1.89118	1.34424		1.10518	1.9511	1.64067
								T-test	0.00648875
i
qPCR
		WT								NRK1 LKO										T-test
	Parp1	1.38259	1.31255	1.24606	0.987859	0.538634	0.767041	0.881099	0.884158	0.748657	0.67707	0.957521	0.848141	0.589423	0.565413	0.549952	0.514904	0.67942	0.544263	0.00617938

[truncated: 1 more sheets: suppl Fig 6]
